# Supplementary material for: Dynamic Localization of Paraspeckle Components under Osmotic Stress
Source: Noncoding RNA. 2024 Apr 12;10(2):23. doi: 10.3390/ncrna10020023 (PMC11053584; doi:10.3390/ncrna10020023)
Supplement: Supplementary file 1 [file ncrna-10-00023-s001.zip]

Archive with 1 entries (1 files):
- ncrna-2935253-supplementary.pdf
